# Supplementary material for: Nucleophilic Radiofluorination Using Tri-tert-Butanol Ammonium as a Bifunctional Organocatalyst: Mechanism and Energetics
Source: Molecules. 2022 Feb 3;27(3):1044. doi: 10.3390/molecules27031044 (PMC8838713; doi:10.3390/molecules27031044)
Supplement: Supplementary file 1 [file molecules-27-01044-s001.zip]

Archive with 1 entries (1 files):
- molecules-1553563-supplementary.pdf
